# Supplementary material for: Expression of complement system components during aging and amyloid deposition in APP transgenic mice
Source: J Neuroinflammation. 2009 Nov 17;6:35. doi: 10.1186/1742-2094-6-35 (PMC2784442; doi:10.1186/1742-2094-6-35)
Supplement: Additional file 1 — Assays used to quantify the expression of different complement components by Realtime-PCR in mice. Tabular data of the Realtime-PCR assays used to quantify the complement expression in mice. [file 1742-2094-6-35-S1.XLS]

## Sheet: additional file 1
Assays used to quantify the expression of different complement components by Realtime-PCR in mice
gene	primers / probe or assay
C1q	F: 5’-GTG AAA GGC AAT CCA GGC AA-3’
	R: 5’-CTG CCG AAT GGC TGA GAA AG-3’
	Taq: 5’-FAM-AGG GAC CAG CCC CGG CCA-3’-TAMRA
C3	F: 5’-ACA TGC GCC GAA GCA GA-3’
	R: 5’-ACC CGG ACC TCA AAA CTG G-3’
	Taq: 5’-FAM-TCC GCA GAG TTT GAG GTG AAG GAA TAC G-3’-TAMRA
C4	F: 5’-AAA CAA CCA CAA CAT GCT GC-3’
	R: 5’-GTT CTC TGG GAA GGA GGT GC-3’
	Taq: 5’-FAM-TTG ATA GAT GAA GAC GAC ATT C-3’-TAMRA
C5	F: 5’-TGC TCG CCA GCC TGA AA-3’
	R: 5’-GGA ATA AAA GCC GCC TCC AT-3’
	Taq: 5’-FAM-CCA ACC CCA TCA TCA AGT GGC TAT CTG A-3’-TAMRA
C6	Mm00489521_m1 (TaqMan Gene Expression Assay; Applied Biosystems)
C8a	Mm00521625_m1 (TaqMan Gene Expression Assay; Applied Biosystems)
C8b	Mm00804806_m1 (TaqMan Gene Expression Assay; Applied Biosystems)
C9	F: 5’-GTG ACG ATG ACC CAC GCA C-3’
	R: 5’-GCC TGC TCT TAG TCC CAG CTC-3’
	Taq: 5’-FAM-CAT GCC GTG ACC GAG TAG CGG AA-3’-TAMRA
factor B	Mm00433909_m1 (TaqMan Gene Expression Assay; Applied Biosystems)
factor H	Mm01299246_m1 (TaqMan Gene Expression Assay; Applied Biosystems)
Crry	Mm00785297_s1 (TaqMan Gene Expression Assay; Applied Biosystems)
MCP	Mm00487625_m1 (TaqMan Gene Expression Assay; Applied Biosystems)
HPRT	F: 5’-CAA CAA AGT CTG GCC TGT ATC CA-3’
	R: 5’-CAG CCC CAA AAT GGT TAA GG-3’
	Taq; 5’-FAM-TTC GAG AGG TCC TTT TCA CCA GCA AGC TT-3’-TAMRA
GAPDH	F: 5’-GGC AAA TTC AAC GGC ACA GT-3’
	R: 5’-GGC CTC ACC CCA TTT GAT G-3’
	Taq: 5’-FAM-CAT CTT CCA GGA GCG AGA CCC CAC TA-3’-TAMRA
18s rRNA	18s rRNA Control kit FAM-TAMRA (#RT-CKFT-18S; Eurogentec)
