# Supplementary material for: Expression of complement system components during aging and amyloid deposition in APP transgenic mice
Source: J Neuroinflammation. 2009 Nov 17;6:35. doi: 10.1186/1742-2094-6-35 (PMC2784442; doi:10.1186/1742-2094-6-35)
Supplement: Additional file 2 — Assays used to quantify the expression of different complement components by Realtime-PCR in humans. Tabular data of the Realtime-PCR assays used to quantify the complement expression in humans. [file 1742-2094-6-35-S2.XLS]

## Sheet: additional file 2
Assays used to quantify the expression of different complement components by Realtime-PCR in humans
gene	assay
C1q	Hs00381122_m1 (TaqMan Gene Expression Assay; Applied Biosystems)
C3	Hs00163811_m1 (TaqMan Gene Expression Assay; Applied Biosystems)
C5	Hs00156197_m1 (TaqMan Gene Expression Assay; Applied Biosystems)
C6	Hs00163851_m1 (TaqMan Gene Expression Assay; Applied Biosystems)
C9	Hs00156205_m1 (TaqMan Gene Expression Assay; Applied Biosystems)
factor H	Hs00164830_m1 (TaqMan Gene Expression Assay; Applied Biosystems)
MCP	Hs00387236_m1 (TaqMan Gene Expression Assay; Applied Biosystems)
18s rRNA	18s rRNA Control kit FAM-TAMRA (#RT-CKFT-18S; Eurogentec)
HPRT	Hs99999909_m1 (TaqMan Gene Expression Assay; Applied Biosystems)
