# Supplementary material for: Expression of complement system components during aging and amyloid deposition in APP transgenic mice
Source: J Neuroinflammation. 2009 Nov 17;6:35. doi: 10.1186/1742-2094-6-35 (PMC2784442; doi:10.1186/1742-2094-6-35)
Supplement: Additional file 3 — Complement antibodies used on Western blots. Tabular data of the antibodies used for Western blot analyses including dilutions and ordering information. [file 1742-2094-6-35-S3.XLS]

## Sheet: additional file 3
Complement antibodies used on Western blots
antibody	antigen	species, dilution1	gel system	company
goat anti-C1q (polyclonal)	human C1q	h, m at 1:5000	12% Laemmli, reducing	Calbiochem (#234390)
rat anti-C1q (monoclonal)	human C1q	negative	12% Laemmli, reducing	Abcam (#ab11861)
goat anti-C1q (polyclonal)	human C1q	h, m at 1:5000	12% Laemmli, reducing	Quidel (#A301)
goat anti-C3 (polyclonal)	human C3	h at 1:5000	8% Laemmli, non-reducing	Calbiochem (#204869)
goat anti-C3 (polyclonal)	human C3	h at 1:5000	12% Laemmli, reducing	Calbiochem (#204869)
rat anti-C3 (monoclonal)	human C3	negative	12% Laemmli, reducing	Abcam (#ab11862)
goat anti-C3 (polyclonal)	mouse C3	negative2	12% Laemmli, reducing	ICL (#GC 3-90)
goat anti-C3 (polyclonal)	human C3	h at 1:5000	12% Laemmli, reducing	Biodesign (#L15715G)
goat anti-C3 (polyclonal)	mouse C3	m at 1:5000	8% Laemmli, non-reducing	Cappel (#55463)
rabbit anti-C3a (polyclonal)	human C3a	h, m (serum) at 1:2500	15% Laemmli, reducing	Cortex Biochem (#CR6032RP)
rabbit anti-C3d (polyclonal)	human C3d	negative	12% Laemmli, reducing	Dako Cytomation (#A0063)
sheep anti-C4 (polyclonal)	human C4	human at 1:500	12% Laemmli, reducing	Biodesign (#K90025C)
rat anti-C4 (monoclonal)	mouse C4	negative2	12% Laemmli, reducing	Cedarline (#CL7504AP)
mouse anti-C4d (monoclonal)	human C4d	negative2	12% Laemmli, reducing	Quidel (#A213)
rabbit anti-C5 (polyclonal)	mouse C5	negative2	12% Laemmli, reducing	Cedarline (#CL7505)
rabbit anti-C6 (polyclonal)	mouse C6	negative2	8% Laemmli, reducing	Cedarline (#CL7506)
goat anti-C7 (polyclonal)	human C7	negative2	8% Laemmli, reducing	Quidel (#A308)
goat anti-C9 (polyclonal)	human C9	h, m (serum) at 1:200	12% Laemmli, reducing	Quidel (#A310)
goat anti-Crry (polyclonal)	mouse Crry	negative2	12% Laemmli, reducing	Santa Cruz Biotechnology (#sc-25217)
1h: human, m: mouse; dilution given for APP23 brain homogenate or where indicated for serum
2: no purified standards available
