# Supplementary material for: Expression of complement system components during aging and amyloid deposition in APP transgenic mice
Source: J Neuroinflammation. 2009 Nov 17;6:35. doi: 10.1186/1742-2094-6-35 (PMC2784442; doi:10.1186/1742-2094-6-35)
Supplement: Additional file 4 — Complement antibodies used in histology. Tabular data of the antibodies used for histological analyses including dilutions and ordering information. [file 1742-2094-6-35-S4.XLS]

## Sheet: additional file 4
Complement antibodies used in histology
antibody	antigen	dilution	company
goat anti-C1q	human C1q	1:500	Quidel (#A301)
mouse anti-C1q	human C1q	negative	Quidel (#A201)
goat anti-C3	human C3	1:100	Biodesign (#L15715G)
goat anti-C3	human C3	1:500	Calbiochem (#204869)
rabbit anti-C3d	human C3d	1:500	DAKO (#A0063)
mouse anti-iC3b	human iC3b (neoantigen)	negative	Quidel (#209)
mouse anti-C4d	human C4d	negative	Quidel (#A213)
goat anti-C7	human C7	1:1000	Quidel (#A308)
goat anti-C9	human C9	1:1000	Quidel (#A310)
mouse anti-C9	human C9	negative	Quidel (#223)
