# Supplementary material for: Expression of complement system components during aging and amyloid deposition in APP transgenic mice
Source: J Neuroinflammation. 2009 Nov 17;6:35. doi: 10.1186/1742-2094-6-35 (PMC2784442; doi:10.1186/1742-2094-6-35)
Supplement: Additional file 5 — Expression of complement components in the liver of APP23 mice. Tabular data of the complement expression in liver of APP23 mice. [file 1742-2094-6-35-S5.XLS]

## Sheet: additional file 5
Expression of complement components in the liver of APP23 mice
gene	liver	SEM	approximate ratio liver/brain
C1q	31’527	1’598	1
C3	4’009’890	398’435	11500
C5	146’645	26’298	2200
C6	21’405	3’216	-
C9	62’809	14’051	-
Values are given as arbitrary units.
