# Supplementary material for: Expression of complement system components during aging and amyloid deposition in APP transgenic mice
Source: J Neuroinflammation. 2009 Nov 17;6:35. doi: 10.1186/1742-2094-6-35 (PMC2784442; doi:10.1186/1742-2094-6-35)
Supplement: Additional file 6 — Complement mRNA expression in human cerebral cortex and liver. Tabular data of the complement expression in human cerebral cortex and liver. [file 1742-2094-6-35-S6.XLS]

## Sheet: additional file 6
Complement mRNA expression in human cerebral cortex and liver
	cortex	SEM	liver	SEM
number	3		2
C1q	31’318	677	113’649	62’206
C3	51’803	4’870	4’688’584	32’498
C5	4’258	2’125	158’574	16’066
C6	53	20	405’070	21’972
C9	not detectable	-	539’494	183’699
MCP	37’666	6’830	-	-
factor H	6’437	1’277	-	-
Values are given as arbitrary units.
